# Supplementary material for: Type of Anion Largely Determines Salinity Tolerance in Four Rumex Species
Source: Plants (Basel). 2022 Dec 24;12(1):92. doi: 10.3390/plants12010092 (PMC9823408; doi:10.3390/plants12010092)
Supplement: Supplementary file 1 [file plants-12-00092-s001.zip]

Archive with 1 entries (1 files):
- plants-2058680-supplementary.pdf
